# Supplementary material for: Metabolic Dynamics in Short- and Long-Term Microgravity in Human Primary Macrophages
Source: Int J Mol Sci. 2021 Jun 23;22(13):6752. doi: 10.3390/ijms22136752 (PMC8269311; doi:10.3390/ijms22136752)
Supplement: Supplementary file 1 [file ijms-22-06752-s001.zip]

Archive with 1 entries (1 files):
- ijms-1259530-supplementary.pdf
